# Supplementary material for: PUFA Treatment Affects C2C12 Myocyte Differentiation, Myogenesis Related Genes and Energy Metabolism
Source: Genes (Basel). 2021 Jan 28;12(2):192. doi: 10.3390/genes12020192 (PMC7910949; doi:10.3390/genes12020192)
Supplement: Supplementary file 1 [file genes-12-00192-s001.zip]

Archive with 1 entries (1 files):
- supplementary Table S1.xlsx
