# Supplementary material for: PUFA Treatment Affects C2C12 Myocyte Differentiation, Myogenesis Related Genes and Energy Metabolism
Source: Genes (Basel). 2021 Jan 28;12(2):192. doi: 10.3390/genes12020192 (PMC7910949; doi:10.3390/genes12020192)
Supplement: Supplementary file 1 [file genes-12-00192-s001.zip › supplementary Table S1.xlsx]

## Sheet: Sheet1
Supplementary Table S1
Primer sequences used for qPCR of selected candidate genes in myogenesis, Wnt and energy metabolism pathways
Gene Symbol	Gene Name	function	Ref. [ NCBI ]	Fwd primer seq (5'->3')	Rev primer seq (5'->3')
Myf5	Myogenic Factor 5	early development	NM_008656.5	AGGAAAAGAAGCCCTGAAGC	GCAAAAAGAACAGGCAGAGG
Myf6	Myogenic Factor 6	late stage of differentiation	NM_008657.3	TGCTAAGGAAGGAGGAGCAA	CCTGCTGGGTGAAGAATGTT
MyoD1	Myogenic Differentiation 1	Differentiation	NM_010866.2	TACCCAAGGTGGAGATCCTG	GCATCTGAGTCGCCACTGTA
MyoG	Myogenin	Differentiation	NM_031189.2	ACTCCCTTACGTCCATCGTG	CAGGACAGCCCCACTTAAAA
Myh1	Myosin Heavy Chain 1	Type II x fibres	NM_030679.2	CGGAGGAACAATCCAATGTC	TGGTCACTTTCCTGCACTTG
Myh2	Myosin Heavy Chain 2	Type II a fibres	NM_001039545.2	TCTCAGGCTTCAGGATTTGG	CAGCTTGTTGACCTGGGACT
Myh4	Myosin Heavy Chain 4	Type II x fibres	NM_010855.3	CGTCAAGGGTCTTCGTAAGC	ATTGTTCCTCAGCCTCCTCA
Aes	TLE Family Member 5,	repression of wnt target genes	NM_001276288.1	CGCATCAAAGATGAGTTCCA	CTTCACAATTTCCGCCTGTT
Axin2	Axin 2	target gene of the canonical pathway + negative regulator	NM_015732.4	AACCTATGCCCGTTTCCTCT	CTGGTCACCCAACAAGGAGT
Cby1	Chibby Family Member 1, Beta Catenin Antagonist	deactivation of beta catenin transactivating complex	NM_028634.3	AAGTTTGAAAACGGCCAGTG	CTGAAAGCATGTCCAGCAGA
Csnk1g2	Casein Kinase 1 Gamma 2	phosphorylation of the LRP6	XM_006513011.1	GGAGTACGTGCACACCAAGA	GCGATATGGGATGTGCTTCT
Daam1	Dishevelled Associated Activator Of Morphogenesis 1	specific for PCP pathway	NM_001286452.1	GAACACAAGCATGAGCTGGA	AACACCTCCTCAGAGCCAGA
Dact1	Dishevelled Binding Antagonist Of Beta Catenin 1	degradation of DVL	NM_001190466.1	GGAATCCATGAAGGAAAGCA	CCTCGCTTTTGAAGTCCAAG
Dvl2	Dishevelled Segment Polarity Protein 2	important for activation of canonical wnt and non canonical	NM_007888.4	CAAAGTAACGAGCGTGGTGA	CAGCACTCGTACAGCATCGT
Fzd7	Frizzled Class Receptor 7	specific receptor of the non canonical (PCP)	NM_008057.3	ATCATCTTCCTGTCGGGTTG	AAGCACCATGAAGAGGATGG
Lrp5	LDL Receptor Related Protein 5	co-receptor of the canonical	NM_008513.3	AATCAACAAGCCACCCTCTG	GGCTCCACCAACATACTCGT
Lrp6	LDL Receptor Related Protein 6	co-receptor of the canonical	NM_008514.4	ACAGAGCCCTGACATCATCC	TGATTTGCGACTGAGTTTGC
Porcn	Porcupine O-Acyltransferase	key regulator of the Wnt signaling	NM_001308474.1	GTCCCTGGCATTCATCACTT	GTGTCGTCCACATCGACATC
Rac1	Rac Family Small GTPase 1	part of Wnt/PCP	NM_001347530.1	TCTCCTACCCGCAGACAGTT	ACAGTGGTGTCGCACTTCAG
Ror2	Receptor Tyrosine Kinase Like Orphan Receptor 2	receptor for non canonical pathway	NM_013846.3	CTTCATTGGGAACCGGACTA	AAGACGAAGTGGCAGAAGGA
Tnks2	Tankyrase 2	degradation of AXIN	NM_001163635.1	TTCAAGTGCAGCAGAAGGTG	GTGGCCCATTTCAACTAGGA
Wif1	WNT Inhibitory Factor 1	Wnt inhibitor	NM_011915.2	GAGTGTCCGGATGGGTTCTA	TGGTTGAGCAGTTTGCTTTG
Wnt11	Wnt Family Member 11	non canonical ligand (PCP and Ca+2)	NM_001285792.1	CAGGATCCCAAGCCAATAAA	GACAGGTAGCGGGTCTTGAG
Wnt5a	Wnt Family Member 5A	non canonical ligand + canonical ligand through RYK receptor	NM_001256224.2	AAGCAGGCCGTAGGACAGTA	GCCGCGCTATCATACTTCTC
ZNRF3	Zinc And Ring Finger 3	negative regulation of canonical wnt	NM_001080924.2	CTGAACTTCTGGGCTTCTGG	CAGCCTCTGCTGGGATAAAG
Prkaa1	Protein Kinase AMP-Activated Catalytic Subunit Alpha 1	regulate cellular energy metabolism	NM_001013367.3	CCCAGGACAGGATTTTCACA	TCACACAGCTTTCAGTTGTCA
PGC 1alpha	PPARG Coactivator 1 Alpha	metabolic reprogramming	NM_008904.2	AGCCGTGACCACTGACAACGAG	GCTGCATGGTTCTGAGTGCTAAG
Sirt1	Sirtuin 1	involved in muscle metabolism	NM_019812.3	GATGCTGTGAAGTTACTGCAGGAGTG	GAGGGTCTGGGAGGTCTGGGAAG
Gapdh	Glyceraldehyde-3-Phosphate Dehydrogenase	reference genes	NM_001289726.1	GTGTTCCTACCCCCAATGTG	AGGAGACAACCTGGTCCTCA
Mrps27	Mitochondrial Ribosomal Protein S27	reference genes	NM_173757.3	AAGGCCAAGCAAGAGTACCA	TCTTGGCATAGAGCCATCCT
